# Supplementary material for: Case report: An overlooked complication of the dural suture after craniotomy: pseudoaneurysm of the middle meningeal artery with endovascular resolution
Source: Front Neurol. 2023 May 5;14:1173821. doi: 10.3389/fneur.2023.1173821 (PMC10196381; doi:10.3389/fneur.2023.1173821)
Supplement: Supplementary file 2 [file Data_Sheet_2.ZIP]

Archive with 2 entries (2 files):
- S2-MMA-aneurysm-1.avi
- S3-MMA-aneurysm-2.avi
